# Supplementary material for: Anonymity-preserving Reputation Management System for health sector
Source: PLoS One. 2018 Apr 12;13(4):e0195021. doi: 10.1371/journal.pone.0195021 (PMC5896921; doi:10.1371/journal.pone.0195021)
Supplement: S1 Table — (XLSX) [file pone.0195021.s001.xlsx]

## Sheet: 10% Attack
		Experiment 1: Bad Mouthing Attack
		Malicious service consumers 10%
Patient No.	Interactions	Rating in recent time window	Aggregated rating
1	1	1	1.25
	2	1
	3	1
	4	2
2	1	1	1.25
	2	1
	3	2
	4	1
3	1	1	1
4	1	1	1
5	1	2	1.25
	2	1
	3	1
	4	1
6	1	1	1.4
	2	2
	3	1
	4	2
	5	1
7	1	1	1.2
	2	2
	3	1
	4	1
	5	1
8	1	2	1.5
	2	1
9	1	2	2
	2	2
10	1	1	1
11	1	5	5
	2	6
	3	4
12	1	6	6
13	1	6	6.7
	2	7
	3	7
14	1	7	6.5
	2	6
15	1	7	6.8
	2	7
	3	7
	4	6
16	1	6	5
	2	4
17	1	5	5
	2	5
18	1	5	5
	2	5
	3	6
	4	5
	5	4
19	1	6	5
	2	4
20	1	5	5
	2	5
21	1	5	5
22	1	7	6.8
	2	7
	3	7
	4	6
	5	7
23	1	7	6.5
	2	6
24	1	5	5.5
	2	6
25	1	5	4.6
	2	5
	3	4
	4	4
	5	5
26	1	6	6.6
	2	7
	3	7
	4	6
	5	7
27	1	7	7
28	1	7	6
	2	5
29	1	6	6
	2	6
30	1	6	6.66667
	2	7
	3	7
31	1	6	6
32	1	7	5.8
	2	6
	3	5
	4	5
33	1	7	5.25
	2	5
	3	4
	4	5
34	1	7	5.4
	2	5
	3	4
	4	5
	5	6
35	1	6	5.6
	2	5
	3	7
	4	4
	5	6
36	1	7	6
	2	5
37	1	6	5.25
	2	5
	3	5
	4	5
38	1	7	7
39	1	6	6.4
	2	6
	3	6
	4	7
	5	7
40	1	6	5.6
	2	5
	3	7
	4	4
	5	6
41	1	6	6
	2	6
42	1	7	5.8
	2	6
	3	5
	4	5
43	1	7	6.5
	2	6
44	1	6	6.4
	2	6
	3	6
	4	7
	5	7
45	1	6	5.5
	2	5
46	1	6	6
47	1	7	6.8
	2	7
	3	7
	4	6
48	1	7	6.2
	2	6
	3	5
	4	6
	5	7
49	1	7	5.5
	2	4
50	1	6	6
	2	6
51	1	7	5.8
	2	6
	3	5
	4	5
52	1	6	6.7
	2	7
	3	7
53	1	5	6.25
	2	6
	3	7
	4	7
54	1	7	6.25
	2	7
	3	6
	4	5
55	1	7	6.6
	2	6
	3	7
56	1	7	6.8
	2	7
	3	7
	4	6
57	1	7	6.5
	2	6
	3	6
	4	7
58	1	7	6.7
	2	6
	3	7
59	1	5	5
60	1	7	6.8
	2	7
	3	6
	4	7
	5	7
61	1	5	6.25
	2	6
	3	7
	4	7
62	1	6	5.5
	2	5
63	1	5	4.8
	2	4
	3	6
	4	4
	5	5
64	1	5	5.8
	2	5
	3	7
	4	6
	5	6
65	1	6	6.4
	2	6
	3	6
	4	7
	5	7
66	1	4	5.4
	2	6
	3	6
	4	4
	5	7
67	1	5	5.6
	2	6
	3	6
68	1	5	6.25
	2	6
	3	7
	4	7
69	1	5	6.4
	2	7
	3	7
	4	6
	5	7
70	1	6	5.8
	2	5
	3	7
	4	7
	5	4
71	1	7	6.5
	2	6
72	1	7	5.75
	2	6
	3	5
	4	5
73	1	7	6.7
	2	6
	3	7
74	1	6	5.5
	2	5
75	1	5	4.6
	2	4
	3	5
	4	4
	5	5
76	1	5	4.8
	2	4
	3	5
	4	5
	5	5
77	1	6	5.5
	2	6
	3	5
	4	5
78	1	6	6.7
	2	7
	3	7
79	1	7	6.6
	2	5
	3	7
	4	7
	5	7
80	1	7	6.5
	2	6
81	1	7	6.6
	2	6
	3	6
	4	7
	5	7
82	1	7	7
	2	7
83	1	7	6.8
	2	7
	3	6
	4	7
	5	7
84	1	7	7
	2	7
	3	7
	4	7
85	1	6	6.7
	2	7
	3	7
86	1	6	6.5
	2	7
	3	6
	4	7
87	1	6	6.4
	2	6
	3	6
	4	7
	5	7
88	1	7	6.8
	2	7
	3	7
	4	6
89	1	7	6.6
	2	6
	3	6
	4	7
	5	7
90	1	5	6.25
	2	6
	3	7
	4	7
91	1	7	7
	2	7
	3	7
	4	7
	5	7
92	1	7	6.5
	2	7
	3	6
	4	6
93	1	7	7
	5	7
94	1	7	7
	2	7
	3	7
95	1	7	7
	5	7
96	1	7	6
	2	5
97	1	7	7
98	1	7	7
99	1	7	7
100	1	7	6.6
	2	6
	3	6
	4	7
	5	7

## Sheet: 20% Attack
			Experiment 1: Bad Mouthing Attack
			Malicious service consumers 20%
		Patient No.	Interactions	Rating in recent time window	Aggregated rating
		1	1	1	1.25
			2	1
			3	1
			4	2
		2	1	1	1.25
			2	1
			3	2
			4	1
		3	1	1	1
		4	1	1	1
		5	1	2	1.25
			2	1
			3	1
			4	1
		6	1	1	1.4
			2	2
			3	1
			4	2
			5	1
		7	1	1	1.2
			2	2
			3	1
			4	1
			5	1
		8	1	2	1.5
			2	1
		9	1	2	2
			2	2
		10	1	1	1
		11	1	2	1.33333
			2	1
			3	1
		12	1	2	1.4
			2	1
			3	2
			4	1
			5	1
		13	1	1	1
		14	1	1	1.25
			2	2
			3	1
			4	1
		15	1	2	1.5
			2	2
			3	1
			4	1
		16	1	2	1.5
			2	2
			3	1
			4	1
		17	1	1	1
		18	1	1	1.6
			2	2
			3	1
			4	1
			5	3
		19	1	2	2
		20	1	1	1.25
			2	2
			3	1
			4	1
		21	1	5	5.5
				6
		22	1	5	4.6
			2	5
			3	4
			4	4
			5	5
		23	1	6	6.6
			2	6
			3	7
			4	7
			5	7
		24	1	7	7
			2	7
		25	1	6	6
		26	1	6	6
			3	4
			4	4
			5	5
		27	1	6	6.75
			2	7
			3	7
			4	7
		28	1	6	6
		29	1	5	5.75
			2	5
			3	6
			4	7
		30	1	6	5.25
			2	5
			3	5
			4	5
		31	1	6	5.4
			2	5
			3	5
			4	5
			5	6
		32	1	7	5.8
			2	6
			3	5
			4	5
		33	1	7	5.25
			2	5
			3	4
			4	5
		34	1	7	5.4
			2	5
			3	4
			4	5
			5	6
		35	1	6	5.6
			2	5
			3	7
			4	4
			5	6
		36	1	7	6
			2	5
		37	1	6	5.25
			2	5
			3	5
			4	5
		38	1	7	7
		39	1	6	6.4
			2	6
			3	6
			4	7
			5	7
		40	1	6	5.6
			2	5
			3	7
			4	4
			5	6
		41	1	6	6
			2	6
		42	1	7	5.8
			2	6
			3	5
			4	5
		43	1	7	6.5
			2	6
		44	1	6	6.4
			2	6
			3	6
			4	7
			5	7
		45	1	6	5.5
			2	5
		46	1	6	6
		47	1	7	6.8
			2	7
			3	7
			4	6
		48	1	7	6.2
			2	6
			3	5
			4	6
			5	7
		49	1	7	5.5
			2	4
		50	1	6	6
			2	6
		51	1	7	5.8
			2	6
			3	5
			4	5
		52	1	6	6.7
			2	7
			3	7
		53	1	5	6.25
			2	6
			3	7
			4	7
		54	1	7	6.25
			2	7
			3	6
			4	5
		55	1	7	6.6
			2	6
			3	7
		56	1	7	6.8
			2	7
			3	7
			4	6
		57	1	7	6.5
			2	6
			3	6
			4	7
		58	1	7	6.7
			2	6
			3	7
		59	1	5	5
		60	1	7	6.8
			2	7
			3	6
			4	7
			5	7
		61	1	5	6.25
			2	6
			3	7
			4	7
		62	1	6	5.5
			2	5
		63	1	5	4.8
			2	4
			3	6
			4	4
			5	5
		64	1	5	5.8
			2	5
			3	7
			4	6
			5	6
		65	1	6	6.4
			2	6
			3	6
			4	7
			5	7
		66	1	4	5.4
			2	6
			3	6
			4	4
			5	7
		67	1	5	5.6
			2	6
			3	6
		68	1	5	6.25
			2	6
			3	7
			4	7
		69	1	5	6.4
			2	7
			3	7
			4	6
			5	7
		70	1	6	5.8
			2	5
			3	7
			4	7
			5	4
		71	1	7	6.5
			2	6
		72	1	7	5.75
			2	6
			3	5
			4	5
		73	1	7	6.7
			2	6
			3	7
		74	1	6	5.5
			2	5
		75	1	5	4.6
			2	4
			3	5
			4	4
			5	5
		76	1	5	4.8
			2	4
			3	5
			4	5
			5	5
		77	1	6	5.5
			2	6
			3	5
			4	5
		78	1	6	6.7
			2	7
			3	7
		79	1	7	6.6
			2	5
			3	7
			4	7
			5	7
		80	1	7	6.5
			2	6
		81	1	7	6.6
			2	6
			3	6
			4	7
			5	7
		82	1	7	7
			2	7
		83	1	7	6.8
			2	7
			3	6
			4	7
			5	7
		84	1	7	7
			2	7
			3	7
			4	7
		85	1	6	6.7
			2	7
			3	7
		86	1	6	6.5
			2	7
			3	6
			4	7
		87	1	6	6.4
			2	6
			3	6
			4	7
			5	7
		88	1	7	6.8
			2	7
			3	7
			4	6
		89	1	7	6.6
			2	6
			3	6
			4	7
			5	7
		90	1	5	6.25
			2	6
			3	7
			4	7
		91	1	7	7
			2	7
			3	7
			4	7
			5	7
		92	1	7	6.5
			2	7
			3	6
			4	6
		93	1	7	7
			5	7
		94	1	7	7
			2	7
			3	7
		95	1	7	7
			5	7
		96	1	7	6
			2	5
		97	1	7	7
		98	1	7	7
		99	1	7	7
		100	1	7	6.6
			2	6
			3	6
			4	7
			5	7

## Sheet: 30% Attack
				Experiment 1: Bad Mouthing Attack
				Malicious service consumers 30%
			Patient No.	Interactions	Rating in recent time window	Aggregated rating
			1	1	1	1.25
				2	1
				3	1
				4	2
			2	1	1	1.25
				2	1
				3	2
				4	1
			3	1	1	1
			4	1	1	1
			5	1	2	1.25
				2	1
				3	1
				4	1
			6	1	1	1.4
				2	2
				3	1
				4	2
				5	1
			7	1	1	1.4
				2	2
				3	2
				4	1
				5	1
			8	1	2	1.5
				2	1
			9	1	2	2
				2	2
			10	1	1	1
			11	1	2	1.33333
				2	1
				3	1
			12	1	2	1.4
				2	1
				3	2
				4	1
				5	1
			13	1	1	1
			14	1	1	1.25
				2	2
				3	1
				4	1
			15	1	2	1.5
				2	2
				3	1
				4	1
			16	1	2	1.5
				2	2
				3	1
				4	1
			17	1	1	1
			18	1	1	1.6
				2	2
				3	1
				4	1
				5	3
			19	1	2	2
			20	1	1	1.25
				2	2
				3	1
				4	1
			21	1	2	2
			22	1	2	2
			23	1	2	1.4
				2	1
				3	2
				4	1
				5	1
			24	1	1	1
			25	1	2	1.5
				2	1
			26	1	2	1.4
				2	1
				3	2
				4	1
				5	1
			27	1	1	1.25
				2	2
				3	1
				4	1
			28	1	2	1.6
				2	2
				3	1
				4	1
				5	2
			29	1	2	1.33333
				2	1
				3	1
			30	2	1	1
			31	1	6	6
			32	1	7	5.8
				2	6
				3	5
				4	5
			33	1	7	5.25
				2	5
				3	4
				4	5
			34	1	7	5.4
				2	5
				3	4
				4	5
				5	6
			35	1	6	5.6
				2	5
				3	7
				4	4
				5	6
			36	1	7	6
				2	5
			37	1	6	5.25
				2	5
				3	5
				4	5
			38	1	7	7
			39	1	6	6.4
				2	6
				3	6
				4	7
				5	7
			40	1	6	5.6
				2	5
				3	7
				4	4
				5	6
			41	1	6	6
				2	6
			42	1	7	5.8
				2	6
				3	5
				4	5
			43	1	7	6.5
				2	6
			44	1	6	6.4
				2	6
				3	6
				4	7
				5	7
			45	1	6	5.5
				2	5
			46	1	6	6
			47	1	7	6.8
				2	7
				3	7
				4	6
			48	1	7	6.2
				2	6
				3	5
				4	6
				5	7
			49	1	7	5.5
				2	4
			50	1	6	6
				2	6
			51	1	7	5.8
				2	6
				3	5
				4	5
			52	1	6	6.7
				2	7
				3	7
			53	1	5	6.25
				2	6
				3	7
				4	7
			54	1	7	6.25
				2	7
				3	6
				4	5
			55	1	7	6.6
				2	6
				3	7
			56	1	7	6.8
				2	7
				3	7
				4	6
			57	1	7	6.5
				2	6
				3	6
				4	7
			58	1	7	6.7
				2	6
				3	7
			59	1	5	5
			60	1	7	6.8
				2	7
				3	6
				4	7
				5	7
			61	1	5	6.25
				2	6
				3	7
				4	7
			62	1	6	5.5
				2	5
			63	1	5	4.8
				2	4
				3	6
				4	4
				5	5
			64	1	5	5.8
				2	5
				3	7
				4	6
				5	6
			65	1	6	6.4
				2	6
				3	6
				4	7
				5	7
			66	1	4	5.4
				2	6
				3	6
				4	4
				5	7
			67	1	5	5.6
				2	6
				3	6
			68	1	5	6.25
				2	6
				3	7
				4	7
			69	1	5	6.4
				2	7
				3	7
				4	6
				5	7
			70	1	6	5.8
				2	5
				3	7
				4	7
				5	4
			71	1	7	6.5
				2	6
			72	1	7	5.75
				2	6
				3	5
				4	5
			73	1	7	6.7
				2	6
				3	7
			74	1	6	5.5
				2	5
			75	1	5	4.6
				2	4
				3	5
				4	4
				5	5
			76	1	5	4.8
				2	4
				3	5
				4	5
				5	5
			77	1	6	5.5
				2	6
				3	5
				4	5
			78	1	6	6.7
				2	7
				3	7
			79	1	7	6.6
				2	5
				3	7
				4	7
				5	7
			80	1	7	6.5
				2	6
			81	1	7	6.6
				2	6
				3	6
				4	7
				5	7
			82	1	7	7
				2	7
			83	1	7	6.8
				2	7
				3	6
				4	7
				5	7
			84	1	7	7
				2	7
				3	7
				4	7
			85	1	6	6.7
				2	7
				3	7
			86	1	6	6.5
				2	7
				3	6
				4	7
			87	1	6	6.4
				2	6
				3	6
				4	7
				5	7
			88	1	7	6.8
				2	7
				3	7
				4	6
			89	1	7	6.6
				2	6
				3	6
				4	7
				5	7
			90	1	5	6.25
				2	6
				3	7
				4	7
			91	1	7	7
				2	7
				3	7
				4	7
				5	7
			92	1	7	6.5
				2	7
				3	6
				4	6
			93	1	7	7
				5	7
			94	1	7	7
				2	7
				3	7
			95	1	7	7
				5	7
			96	1	7	6
				2	5
			97	1	7	7
			98	1	7	7
			99	1	7	7
			100	1	7	6.6
				2	6
				3	6
				4	7
				5	7

## Sheet: 40% Attack
				Experiment 1: Bad Mouthing Attack
				Malicious service consumers 40%
			Patient No.	Interactions	Rating in recent time window	Aggregated rating
			1	1	1	1.25
				2	1
				3	1
				4	2
			2	1	1	1.25
				2	1
				3	2
				4	1
			3	1	1	1
			4	1	1	1
			5	1	2	1.25
				2	1
				3	1
				4	1
			6	1	2	1.33333
				2	1
				3	1
			7	1	1	1.2
				2	2
				3	1
				4	1
				5	1
			8	1	2	1.5
				2	1
			9	1	2	2
				2	2
			10	1	1	1
			11	1	2	1.33333
				2	1
				3	1
			12	1	1	1.4
				2	1
				3	2
				4	1
				5	2
			13	1	1	1
			14	1	1	1.25
				2	2
				3	1
				4	1
			15	1	1	1.5
				2	1
				3	2
				4	2
			16	1	2	1.5
				2	2
				3	1
				4	1
			17	1	1	1
			18	1	3	1.6
				2	2
				3	1
				4	1
				5	1
			19	1	2	2
			20	1	1	1.25
				2	1
				3	1
				4	2
			21	1	2	2
			22	1	2	2
			23	1	2	1.4
				2	2
				3	1
				4	1
				5	1
			24	1	1	1
			25	1	2	1.5
				2	1
			26	1	2	1.4
				2	1
				3	2
				4	1
				5	1
			27	1	1	1.25
				2	2
				3	1
				4	1
			28	1	1	1.6
				2	1
				3	2
				4	2
				5	2
			29	1	1	1.33333
				2	2
				3	1
			30	2	1	1
			31	1	2	1.6
				2	1
				3	2
				4	1
				5	2
			32	1	1	1.4
				2	2
				3	2
				4	1
				5	1
			33	1	2	1.5
				2	1
			34	1	1	1.5
				2	2
			35	1	2	2
			36	1	2	1.33333
				2	1
				3	1
			37	1	2	2
			38	1	1	1
			39	1	2	1.25
				2	1
				3	1
				4	1
				2	5
			40	1	2	2
			41	1	6	6
				2	6
			42	1	7	5.8
				2	6
				3	5
				4	5
			43	1	7	6.5
				2	6
			44	1	6	6.4
				2	6
				3	6
				4	7
				5	7
			45	1	6	5.5
				2	5
			46	1	6	6
			47	1	7	6.8
				2	7
				3	7
				4	6
			48	1	7	6.2
				2	6
				3	5
				4	6
				5	7
			49	1	7	5.5
				2	4
			50	1	6	6
				2	6
			51	1	7	5.8
				2	6
				3	5
				4	5
			52	1	6	6.7
				2	7
				3	7
			53	1	5	6.25
				2	6
				3	7
				4	7
			54	1	7	6.25
				2	7
				3	6
				4	5
			55	1	7	6.6
				2	6
				3	7
			56	1	7	6.8
				2	7
				3	7
				4	6
			57	1	7	6.5
				2	6
				3	6
				4	7
			58	1	7	6.7
				2	6
				3	7
			59	1	5	5
			60	1	7	6.8
				2	7
				3	6
				4	7
				5	7
			61	1	5	6.25
				2	6
				3	7
				4	7
			62	1	6	5.5
				2	5
			63	1	5	4.8
				2	4
				3	6
				4	4
				5	5
			64	1	5	5.8
				2	5
				3	7
				4	6
				5	6
			65	1	6	6.4
				2	6
				3	6
				4	7
				5	7
			66	1	4	5.4
				2	6
				3	6
				4	4
				5	7
			67	1	5	5.6
				2	6
				3	6
			68	1	5	6.25
				2	6
				3	7
				4	7
			69	1	5	6.4
				2	7
				3	7
				4	6
				5	7
			70	1	6	5.8
				2	5
				3	7
				4	7
				5	4
			71	1	7	6.5
				2	6
			72	1	7	5.75
				2	6
				3	5
				4	5
			73	1	7	6.7
				2	6
				3	7
			74	1	6	5.5
				2	5
			75	1	5	4.6
				2	4
				3	5
				4	4
				5	5
			76	1	5	4.8
				2	4
				3	5
				4	5
				5	5
			77	1	6	5.5
				2	6
				3	5
				4	5
			78	1	6	6.7
				2	7
				3	7
			79	1	7	6.6
				2	5
				3	7
				4	7
				5	7
			80	1	7	6.5
				2	6
			81	1	7	6.6
				2	6
				3	6
				4	7
				5	7
			82	1	7	7
				2	7
			83	1	7	6.8
				2	7
				3	6
				4	7
				5	7
			84	1	7	7
				2	7
				3	7
				4	7
			85	1	6	6.7
				2	7
				3	7
			86	1	6	6.5
				2	7
				3	6
				4	7
			87	1	6	6.4
				2	6
				3	6
				4	7
				5	7
			88	1	7	6.8
				2	7
				3	7
				4	6
			89	1	7	6.6
				2	6
				3	6
				4	7
				5	7
			90	1	5	6.25
				2	6
				3	7
				4	7
			91	1	7	7
				2	7
				3	7
				4	7
				5	7
			92	1	7	6.5
				2	7
				3	6
				4	6
			93	1	7	7
				5	7
			94	1	7	7
				2	7
				3	7
			95	1	7	7
				5	7
			96	1	7	6
				2	5
			97	1	7	7
			98	1	7	7
			99	1	7	7
			100	1	7	6.6
				2	6
				3	6
				4	7
				5	7
