# Supplementary material for: Anonymity-preserving Reputation Management System for health sector
Source: PLoS One. 2018 Apr 12;13(4):e0195021. doi: 10.1371/journal.pone.0195021 (PMC5896921; doi:10.1371/journal.pone.0195021)
Supplement: S2 Table — (XLSX) [file pone.0195021.s002.xlsx]

## Sheet: 10% malicious
1
2		Patient No.	Interactions	Rating in recent time window	Aggregated rating
3		1	1	7	7
4			2	7
5			3	7
6			4	7
7		2	1	7	6
8			2	5
9		3	1	6	6
10			2	6
11		4	1	7	6.75
12			2	7
13			3	7
14			4	6
15		5	1	6	6.6
16			2	7
17			3	7
18			4	6
19			5	7
20		6	1	6	6.5
21			2	7
22		7	1	7	6.5
23			2	6
24		8	1	7	6.5
25			2	6
26			3	6
27			4	7
28		9	1	7	6.75
29			2	7
30			3	7
31			4	6
32		10	1	7	7
33		11	1	3	3
34			2	3
35		12	1	4	4
36		13	1	4	4
37			2	4
38			3	4
39		14	1	2	1.6		17
40			2	2			8
41			3	2
42			4	1
43			5	1
44		15	1	4	3.4
45			2	4
46			3	3
47			4	3		16
48			5	3
49		16	1	4	3.2
50			2	3
51			3	3
52			4	3
53			5	3
54		17	1	4	3.2
55			2	3
56			3	3
57			4	3
58			5	3
59		18	1	4	4
60			2	4
61			3	4
62			4	4
63			5	4
64		19	1	2	2.8
65			2	3
66			3	3
67			4	3
68			5	3
69		20	1	2	2
70			2	2
71			3	2
72			4	2
73		21	1	4	3.5
74			2	4
75			3	3
76			4	3
77		22	1	2	1.5
78			2	1
79		23	1	7
80			2	5
81		24	1	2	2
82			2	2
83		25	1	3	2.5	10
84			2	2
85		26	1	3	2.5
86			2	3
87			3	2
88			4	2
89		27	1	4	2.8
90			2	3
91			3	2
92			4	3
93			5	2
94		28	1	2	2
95		29	1	3	2.8
96			2	2
97			3	4
98			4	3
99			5	2
100		30	1	4	3.4
			2	4
			3	3
			4	3
			5	3
		31	1	2	1.8	9
			2	2
			3	2
			4	2
			5	1
		32	1	3	3
		33	1	1	1
		34	1	1	1
		35	1	1	1.5
		36	1	2	2
			2	2
		37	1	3	2.5
			2	2
		38	1	3	2.6
			2	3
			3	3
			4	2
			5	2
		39	1	2	2
		40	1	1	1.5
			2	1
			3	2
			4	2
		41	1	3	3.5
			2	3
			3	4
			4	4
		42	1	4	3.6
			2	4
			3	3
			4	3
			5	4
		43	1	4	4
		44	1	4	3.5
			2	4
			3	3
			4	3
		45	1	3	1.8
			2	2
			3	2
			4	1
			5	1
		46	1	2	1.6
			2	2
			3	2
			4	1
			5	1
		47	1	2	2
		48	1	2	1.4
			2	1
			3	1
			4	2
			5	1
		49	1	3	3.5
			2	3
			3	4
			4	4
		50	1	4	4
		51	1	4	4
			2	5
			3	3
		52	1	4	3.5
			2	3
		53	1	1	1
		54	1	2	1.5
		55	1	1	1.8
			2	2
			3	2
			4	2
			5	2
		56	1	2	2
		57	1	2	2.6
			2	2
			3	3
			4	3
			5	3
		58	1	3	2.5
			2	2
		59	1	2	2.8
			2	3
			3	4
			4	2
			5	3
		60	1	3	2.6
			2	3
			3	2
			4	2
			5	3
		61	1	4	2.4
			2	3
			3	2
			4	1
			5	2
		62	1	4	4
		63	1	2	1.8
			2	2
			3	2
			4	2
			5	1
		64	1	3	2.2
			2	3
			3	2
			4	2
			5	1
		65	1	1	1
		66	4	2	3.4
			5	3
			3	3
			4	4
			5	5
		67	1	2	1.8
			2	2
			3	2
			4	2
			5	1
		68	1	2	1.5
			2	1
		69	1	1	1
		70	1	4	3.5
			2	3
		71	1	3	3.4
			2	3
			3	3
			4	4
			5	4
		72	1	3	3.2
			2	3
			3	3
			4	3
			5	4
		73	1	3	3.6
			2	3
			3	4
			4	4
			5	4
		74	1	3	2.4
			2	3
			3	2
			4	2
			5	2
		75	1	3	3.6
			2	3
			3	4
			4	4
			5	4
		76	1	3	3.8
			2	4
			3	4
			4	4
			5	4
		77	1	3	3
		78	1	1	1.5
			2	2
		79	1	2	1.4
			2	2
			3	1
			4	1
			5	1
		80	1	4	4
		81	1	3	3
		82	1	3	3.8
			2	4
			3	4
			4	4
			5	4
		83	1	1	1
		84	1	4	4
		85	1	3	3.33
			2	3
			3	4
		86	1	4	3.66667
			2	3
			3	4
		87	1	3	3.2
			2	3
			3	3
			4	3
			5	4
		88	1	3	2.5
			2	2
		89	1	2	2
		90	1	3	3
		91	1	3	2.5
			2	2
		92	1	2	2
		93	1	1	1
		94	1	7	3.5
			2	4
		95	1	4	4
		96	1	1	1
		97	1	1	1
		98	1	3
		99	1	1	1
		100	1	1

## Sheet: 20%
		Patient No.	Interactions	Rating in recent time window	Aggregated rating
		1	1	7	7
			2	7
			3	7
			4	7
		2	1	7	6
			2	5
		3	1	6	6
			2	6
		4	1	7	6.75
			2	7
			3	7
			4	6
		5	1	6	6.6
			2	7
			3	7
			4	6
			5	7
		6	1	6	6.5
			2	7
		7	1	7	6.5
			2	6
		8	1	7	6.5
			2	6
			3	6
			4	7
		9	1	7	6.75
			2	7
			3	7
			4	6
		10	1	7	7
		11	1	6	6.5
			2	7
		12	1	7	6.5
			2	6
		13	1	6	6
		14	1	6	6
		15	1	6	6.5
			2	7
		16	1	6	6.5
			2	7
		17	1	7
			2	6	6.4
			3	6
			4	7
			5	6
		18	1	7
			2	6	6.4
			3	6
			4	7
			5	6
		19	1	6
			2	6	6.2
			3	6
			4	7
			5	6
		20	1	7	7
		21	1	4	3.5
			2	4
			3	3
			4	3
		22	1	2	1.5
			2	1
		23	1	7
			2	5
		24	1	2	2
			2	2
		25	1	3	2.5
			2	2
		26	1	3	2.5
			2	3
			3	2
			4	2
		27	1	4	2.8
			2	3
			3	2
			4	3
			5	2
		28	1	2	2
		29	1	3	2.8
			2	2
			3	4
			4	3
			5	2
		30	1	4	3.4
			2	4
			3	3
			4	3
			5	3
		31	1	2	1.8
			2	2
			3	2
			4	2
			5	1
		32	1	3	3
		33	1	1	1
		34	1	1	1
		35	1	1	1.5
		36	1	2	2
			2	2
		37	1	3	2.5
			2	2
		38	1	3	2.6
			2	3
			3	3
			4	2
			5	2
		39	1	2	2
		40	1	1	1.5
			2	1
			3	2
			4	2
		41	1	3	3.5
			2	3
			3	4
			4	4
		42	1	4	3.6
			2	4
			3	3
			4	3
			5	4
		43	1	4	4
		44	1	4	3.5
			2	4
			3	3
			4	3
		45	1	3	1.8
			2	2
			3	2
			4	1
			5	1
		46	1	2	1.6
			2	2
			3	2
			4	1
			5	1
		47	1	2	2
		48	1	2	1.4
			2	1
			3	1
			4	2
			5	1
		49	1	3	3.5
			2	3
			3	4
			4	4
		50	1	4	4
		51	1	4	4
			2	5
			3	3
		52	1	4	3.5
			2	3
		53	1	1	1
		54	1	2	1.5
		55	1	1	1.8
			2	2
			3	2
			4	2
			5	2
		56	1	2	2
		57	1	2	2.6
			2	2
			3	3
			4	3
			5	3
		58	1	3	2.5
			2	2
		59	1	2	2.8
			2	3
			3	4
			4	2
			5	3
		60	1	3	2.6
			2	3
			3	2
			4	2
			5	3
		61	1	4	2.4
			2	3
			3	2
			4	1
			5	2
		62	1	4	4
		63	1	2	1.8
			2	2
			3	2
			4	2
			5	1
		64	1	3	2.2
			2	3
			3	2
			4	2
			5	1
		65	1	1	1
		66	4	2	3.4
			5	3
			3	3
			4	4
			5	5
		67	1	2	1.8
			2	2
			3	2
			4	2
			5	1
		68	1	2	1.5
			2	1
		69	1	1	1
		70	1	4	3.5
			2	3
		71	1	3	3.4
			2	3
			3	3
			4	4
			5	4
		72	1	3	3.2
			2	3
			3	3
			4	3
			5	4
		73	1	3	3.6
			2	3
			3	4
			4	4
			5	4
		74	1	3	2.4
			2	3
			3	2
			4	2
			5	2
		75	1	3	3.6
			2	3
			3	4
			4	4
			5	4
		76	1	3	3.8
			2	4
			3	4
			4	4
			5	4
		77	1	3	3
		78	1	1	1.5
			2	2
		79	1	2	1.4
			2	2
			3	1
			4	1
			5	1
		80	1	4	4
		81	1	3	3
		82	1	3	3.8
			2	4
			3	4
			4	4
			5	4
		83	1	1	1
		84	1	4	4
		85	1	3	3.33
			2	3
			3	4
		86	1	4	3.66667
			2	3
			3	4
		87	1	3	3.2
			2	3
			3	3
			4	3
			5	4
		88	1	3	2.5
			2	2
		89	1	2	2
		90	1	3	3
		91	1	3	2.5
			2	2
		92	1	2	2
		93	1	1	1
		94	1	7	3.5
			2	4
		95	1	4	4
		96	1	1	1
		97	1	1	1
		98	1	3
		99	1	1	1
		100	1	1

## Sheet: 30%
		Patient No.	Interactions	Rating in recent time window	Aggregated rating
		1	1	7	7
			2	7
			3	7
			4	7
		2	1	7	6
			2	5
		3	1	6	6
			2	6
		4	1	7	6.75
			2	7
			3	7
			4	6
		5	1	6	6.6
			2	7
			3	7
			4	6
			5	7
		6	1	6	6.5
			2	7
		7	1	7	6.5
			2	6
		8	1	7	6.5
			2	6
			3	6
			4	7
		9	1	7	6.75
			2	7
			3	7
			4	6
		10	1	7	7
		11	1	7	7
			2	7
		12	1	6	6.5
			2	6
		13	1	6	6
		14	1	6	6
		15	1	6	6.5
			2	7
		16	1	6	6.5
			2	7
		17	1	7
			2	6	6.4
			3	6
			4	7
			5	6
		18	1	7
			2	6	6.4
			3	6
			4	7
			5	6
		19	1	6
			2	6	6.2
			3	6
			4	7
			5	6
		20	1	7	7
		21	1	7	7
			2	7
			3	7
			4	7
		22	1	6	6
			2	6
		23	1	7	7
			2	7
		24	1	7	7
			2	7
		25	1	6	6
			2	6
		26	1	6	6
			2	6
			3	6
			4	6
		27	1	6
			2	7	6.6
			3	7
			4	7
			5	6
		28	1	7	7
		29	1	7	7
			2	7
			3	7
			4	7
			5	7
		30	1	7
			2	7	6.8
			3	7
			4	7
			5	6
		31	1	2	1.8
			2	2
			3	2
			4	2
			5	1
		32	1	3	3
		33	1	1	1
		34	1	1	1
		35	1	1	1.5
		36	1	2	2
			2	2
		37	1	3	2.5
			2	2
		38	1	3	2.6
			2	3
			3	3
			4	2
			5	2
		39	1	2	2
		40	1	1	1.5
			2	1
			3	2
			4	2
		41	1	3	3.5
			2	3
			3	4
			4	4
		42	1	4	3.6
			2	4
			3	3
			4	3
			5	4
		43	1	4	4
		44	1	4	3.5
			2	4
			3	3
			4	3
		45	1	3	1.8
			2	2
			3	2
			4	1
			5	1
		46	1	2	1.6
			2	2
			3	2
			4	1
			5	1
		47	1	2	2
		48	1	2	1.4
			2	1
			3	1
			4	2
			5	1
		49	1	3	3.5
			2	3
			3	4
			4	4
		50	1	4	4
		51	1	4	4
			2	5
			3	3
		52	1	4	3.5
			2	3
		53	1	1	1
		54	1	2	1.5
		55	1	1	1.8
			2	2
			3	2
			4	2
			5	2
		56	1	2	2
		57	1	2	2.6
			2	2
			3	3
			4	3
			5	3
		58	1	3	2.5
			2	2
		59	1	2	2.8
			2	3
			3	4
			4	2
			5	3
		60	1	3	2.6
			2	3
			3	2
			4	2
			5	3
		61	1	4	2.4
			2	3
			3	2
			4	1
			5	2
		62	1	4	4
		63	1	2	1.8
			2	2
			3	2
			4	2
			5	1
		64	1	3	2.2
			2	3
			3	2
			4	2
			5	1
		65	1	1	1
		66	4	2	3.4
			5	3
			3	3
			4	4
			5	5
		67	1	2	1.8
			2	2
			3	2
			4	2
			5	1
		68	1	2	1.5
			2	1
		69	1	1	1
		70	1	4	3.5
			2	3
		71	1	3	3.4
			2	3
			3	3
			4	4
			5	4
		72	1	3	3.2
			2	3
			3	3
			4	3
			5	4
		73	1	3	3.6
			2	3
			3	4
			4	4
			5	4
		74	1	3	2.4
			2	3
			3	2
			4	2
			5	2
		75	1	3	3.6
			2	3
			3	4
			4	4
			5	4
		76	1	3	3.8
			2	4
			3	4
			4	4
			5	4
		77	1	3	3
		78	1	1	1.5
			2	2
		79	1	2	1.4
			2	2
			3	1
			4	1
			5	1
		80	1	4	4
		81	1	3	3
		82	1	3	3.8
			2	4
			3	4
			4	4
			5	4
		83	1	1	1
		84	1	4	4
		85	1	3	3.33
			2	3
			3	4
		86	1	4	3.66667
			2	3
			3	4
		87	1	3	3.2
			2	3
			3	3
			4	3
			5	4
		88	1	3	2.5
			2	2
		89	1	2	2
		90	1	3	3
		91	1	3	2.5
			2	2
		92	1	2	2
		93	1	1	1
		94	1	7	3.5
			2	4
		95	1	4	4
		96	1	1	1
		97	1	1	1
		98	1	3
		99	1	1	1
		100	1	1

## Sheet: 40%
Patient No.	Interactions	Rating in recent time window	Aggregated rating
1	1	7	7
	2	7
	3	7
	4	7
2	1	7	6
	2	5
3	1	6	6
	2	6
4	1	7	6.75
	2	7
	3	7
	4	6
5	1	6	6.6
	2	7
	3	7
	4	6
	5	7
6	1	6	6.5
	2	7
7	1	7	6.5
	2	6
8	1	7	6.5
	2	6
	3	6
	4	7
9	1	7	6.75
	2	7
	3	7
	4	6
10	1	7	7
11	1	7	7
	2	7
12	1	6	6.5
	2	6
13	1	6	6
14	1	6	6
15	1	6	6.5
	2	7
16	1	6	6.5
	2	7
17	1	7
	2	6	6.4
	3	6
	4	7
	5	6
18	1	7
	2	6	6.4
	3	6
	4	7
	5	6
19	1	6
	2	6	6.2
	3	6
	4	7
	5	6
20	1	7	7
21	1	7	7
	2	7
	3	7
	4	7
22	1	6	6
	2	6
23	1	7	7
	2	7
24	1	7	7
	2	7
25	1	6	6
	2	6
26	1	6	6
	2	6
	3	6
	4	6
27	1	6
	2	7	6.6
	3	7
	4	7
	5	6
28	1	7	7
29	1	7	7
	2	7
	3	7
	4	7
	5	7
30	1	7
	2	7	6.8
	3	7
	4	7
	5	6
31	1	6	6.5
	2	7
32	1	6	6
33	1	6	6
34	5	1
35	1	6
	2	6	6.4
	3	7
	4	7
	5	6
36	1	6
	2	6	6.25
	3	6
	4	7
37	1	6
	2	6	6.4
	3	7
	4	7
	5	6
38	1	6
	2	6	6.4
	3	7
	4	7
	5	6
39	1	6
	2	6	6.25
	3	6
	4	7
40	1	6
	2	6	6.6
	3	7
	4	7
	5	7
41	1	3	3.5
	2	3
	3	4
	4	4
42	1	4	3.6
	2	4
	3	3
	4	3
	5	4
43	1	4	4
44	1	4	3.5
	2	4
	3	3
	4	3
45	1	3	1.8
	2	2
	3	2
	4	1
	5	1
46	1	2	1.6
	2	2
	3	2
	4	1
	5	1
47	1	2	2
48	1	2	1.4
	2	1
	3	1
	4	2
	5	1
49	1	3	3.5
	2	3
	3	4
	4	4
50	1	4	4
51	1	4	4
	2	5
	3	3
52	1	4	3.5
	2	3
53	1	1	1
54	1	2	1.5
55	1	1	1.8
	2	2
	3	2
	4	2
	5	2
56	1	2	2
57	1	2	2.6
	2	2
	3	3
	4	3
	5	3
58	1	3	2.5
	2	2
59	1	2	2.8
	2	3
	3	4
	4	2
	5	3
60	1	3	2.6
	2	3
	3	2
	4	2
	5	3
61	1	4	2.4
	2	3
	3	2
	4	1
	5	2
62	1	4	4
63	1	2	1.8
	2	2
	3	2
	4	2
	5	1
64	1	3	2.2
	2	3
	3	2
	4	2
	5	1
65	1	1	1
66	4	2	3.4
	5	3
	3	3
	4	4
	5	5
67	1	2	1.8
	2	2
	3	2
	4	2
	5	1
68	1	2	1.5
	2	1
69	1	1	1
70	1	4	3.5
	2	3
71	1	3	3.4
	2	3
	3	3
	4	4
	5	4
72	1	3	3.2
	2	3
	3	3
	4	3
	5	4
73	1	3	3.6
	2	3
	3	4
	4	4
	5	4
74	1	3	2.4
	2	3
	3	2
	4	2
	5	2
75	1	3	3.6
	2	3
	3	4
	4	4
	5	4
76	1	3	3.8
	2	4
	3	4
	4	4
	5	4
77	1	3	3
78	1	1	1.5
	2	2
79	1	2	1.4
	2	2
	3	1
	4	1
	5	1
80	1	4	4
81	1	3	3
82	1	3	3.8
	2	4
	3	4
	4	4
	5	4
83	1	1	1
84	1	4	4
85	1	3	3.33
	2	3
	3	4
86	1	4	3.66667
	2	3
	3	4
87	1	3	3.2
	2	3
	3	3
	4	3
	5	4
88	1	3	2.5
	2	2
89	1	2	2
90	1	3	3
91	1	3	2.5
	2	2
92	1	2	2
93	1	1	1
94	1	7	3.5
	2	4
95	1	4	4
96	1	1	1
97	1	1	1
98	1	3
99	1	1	1
100	1	1
